# Supplementary material for: Agile Acceptance Test–Driven Development of Clinical Decision Support Advisories: Feasibility of Using Open Source Software
Source: JMIR Med Inform. 2018 Apr 13;6(2):e23. doi: 10.2196/medinform.9679 (PMC5924365; doi:10.2196/medinform.9679)
Supplement: Multimedia Appendix 1 [file medinform_v6i2e23_app1.xlsx]

## Sheet: Table of Contents
Table of Contents
Test Page Name: Alert Stroke Suspected But No Swallow Screen
Test
Alert Name & ID
Restrictions
Triggering Actions
Linked Criteria and Boolean Logic
UI Display Comment
Follow-up Actions
Acknowledge Reasons

## Sheet: Alert Name & ID
Specify Alert Name (ID will display when record is built)			Return to Table of Contents
Alert Name?	Alert ID
UTSW ED STROKE SUSPECTED BUT NO SWALLOW SCREEN BASE

## Sheet: Restrictions
Specify restrictions on when this alert should apply:						Return to Table of Contents
Line	Encounter Type?	Department Specialty?	Department?	Provider Type?
1	n/a	Emergency Medicine	n/a	Registered Nurse
2	n/a	Emergency Medicine	n/a	Licensed Nurse

## Sheet: Triggering Actions
Specify what triggering actions should prompt evaluation of the alert logic:		Return to Table of Contents
Triggering Action?
Medication Administration

## Sheet: Linked Criteria - Boolean Logic
Specify linked criteria used to evaluate this alert:				Return to Table of Contents
Line	Linked Criteria Name?	Linked Criteria ID?
1	UTSW ED STROKE ABNORMAL CINN STROKE 2 OR GREATER CRITERIA	2907
2	UTSW ED STROKE IS NIH STROKE SCALE ORDERED	2968
3	UTSW ED STROKE IS CODE STROKE ORDERED CRITERIA	2947
4	UTSW ED STROKE RX MEDS WITH ROUTE ORAL CRITERIA	2949
5	UTSW ED STROKE DYSPHAGIA PROTOCOL PERFORMED CRITERIA	2908
	Specify Boolean logic to combine above linked criteria:
	Boolean Logic
	(1 OR 2 OR 3) AND 4 AND NOT 5

## Sheet: UI Display Comment
Specify User Interface text to display when criteria met:		Return to Table of Contents
UI Display Comment
!<Warning - Patient has suspected stroke (abnormal Cincinnati Stroke Severity Scale score, NIH Stroke Scale ordered, or Code Stroke called), and has not yet passed a Swallow Screening. <BR>Please complete Swallow Screening and record results below before giving an oral med, or provide Acknowledge Reason why screening not needed.>!

## Sheet: Follow-up Actions
Specify Follow-up Actions available from the alert's user interface:						Return to Table of Contents
Line	Followup Action Button Label?	Preselected Or Unselected?	Followup Extension Description?	Followup Extension ID
1	Swallow Screening Passed	Unselected	This extension is used to file a numeric or string flowsheet value by attaching to the Follow-Up Actions of a BPA base record
2	Swallow Screening Failed	Unselected	This extension is used to file a numeric or string flowsheet value by attaching to the Follow-Up Actions of a BPA base record

## Sheet: Acknowledge Reasons
Specify Acknowledge Reason options on the alert:						Return to Table of Contents
Line	Button Caption	Acknowledge Reason	Lockout Hours	Lockout Context
1	PO Meds are allowed for this patient	Treatment still indicated	24	All users, current encounter only
2	Stroke no longer suspected	Condition not suspected	24	All users, current encounter only
3	BPA fired inappropriately	Inappropriate	24	All users, current encounter only
