# Supplementary material for: Agile Acceptance Test–Driven Development of Clinical Decision Support Advisories: Feasibility of Using Open Source Software
Source: JMIR Med Inform. 2018 Apr 13;6(2):e23. doi: 10.2196/medinform.9679 (PMC5924365; doi:10.2196/medinform.9679)
Supplement: Multimedia Appendix 2 [file medinform_v6i2e23_app2.xlsx]

## Sheet: Table of Contents
Table of Contents
Test Page Name: Criteria Abnormal Cincinnati Stroke Scale
Tests
Criteria 1 Name-ID
C1 Included Rule
C1 Rule Properties
Test Page Name: Criteria NIH Stroke Scale Ordered
Tests
Criteria 2 Name-ID
C2 Included Proc Order
C2 Valid Order Statuses
Test Page Name: Criteria Code Stroke Ordered
Tests
Criteria 3 Name-ID
C3 Order Question
C3 Included Proc Order
C3 Valid Order Statuses
Test Page Name: Criteria Med With Oral Route
Tests
Criteria 4 Name-ID
C4 Included Rule
C4 Rule Properties
Test Page Name: Criteria Stroke Dysphagia Screen Performed
Tests
Criteria 5 Name-ID
C5 Included Rule
C5 Rule Properties

## Sheet: Criteria 1 Name-ID
Criteria 1 - Abnormal Cincinnati Stroke Scale					Back to Table of Contents
Specify Criteria Name
Record Type	Criteria Name	Criteria ID	Released
Criteria	UTSW ED STROKE ABNORMAL CINN STROKE 2 OR GREATER CRITERIA	2907	Yes

## Sheet: C1 Included Rule
Criteria 1 - Abnormal Cincinnati Stroke Scale						Back to Table of Contents
Specify Rule to be included:
Criteria ID	Criteria Name	Rule ID	Rule Name	Rule Description
2907	UTSW ED STROKE ABNORMAL CINN STROKE 2 OR GREATER CRITERIA	1595513	UTSW ED CINN SCORE GREATER THAN 2 RULE	Returns true if the last Cincinnati Stroke Scale value recorded in the current encounter is abnormal (defined as >=2)

## Sheet: C1 Rule Properties
Criteria 1 - Abnormal Cincinnati Stroke Scale						Back to Table of Contents
Specify Properties to be evaluated by Rule:
Rule ID	Rule Name	Line	Property ID	Property Name
1595513	UTSW ED CINN SCORE GREATER THAN 2 RULE	1	42671	Flowsheet: Value

## Sheet: Criteria 2 Name-ID
Criteria 2 - NIH Stroke Scale Ordered					Back to Table of Contents
Specify Criteria Name
Record Type	Criteria Name	Criteria ID	Released
Criteria	UTSW ED STROKE IS NIH STROKE SCALE ORDERED	2968	Yes

## Sheet: C2 Included Proc Order
Criteria 2 - NIH Stroke Scale Ordered								Back to Table of Contents
Specify Criteria-Included Procedure Order(s):
Criteria ID	Line	Proc ID?	Procedure Name?	Order Display Name?	Proc Code?	Is Active YN?
2968	1	154420	IP NURSE FULL NIHSS SCALE	Full NIHSS Scale	8542190	Y

## Sheet: C2 Valid Order Statuses
Criteria 2 - NIH Stroke Scale Ordered			Back to Table of Contents
Specify Valid Order Statuses for Criteria Included Procedure(s):
Line	Procedure Order Status?
1	Signed
2	Signed & Held
3	Completed
4	Pended

## Sheet: Criteria 3 Name-ID
Criteria 3 - Code Stroke Ordered					Back to Table of Contents
Specify Criteria Name
Record Type	Criteria Name	Criteria ID	Released
Criteria	UTSW ED STROKE IS CODE STROKE ORDERED CRITERIA	2947	Yes

## Sheet: C3 Order Question
Criteria 3 - Code Stroke Ordered						Back to Table of Contents
Specify Procedure Order Question(s) and Answers:
Line	Question ID	Question Name	Function	Answer
1	1712	STROKE LEVEL	equal to	Code Stroke

## Sheet: C3 Included Proc Order
Criteria 3 - Code Stroke Ordered								Back to Table of Contents
Specify Criteria-Included Procedure Order(s):
Criteria ID	Line	Proc ID	Procedure Name	Order Display Name	Proc Code	Is Active YN
2947	1	58717	IP NUR PHYSICIAN COMMUNICATION TO NURSING	Physician communication to nursing - NOT for med hold or restart	8542057	Y

[truncated: 7 more sheets: C3 Valid Order Statuses, Criteria 4 Name-ID, C4 Included Rule, C4 Rule Properties, Criteria 5 Name-ID, C5 Included Rule, C5 Rule Properties]
